# Supplementary material for: Fluorescence Spectra of Prototropic Forms of Fluorescein and Some Derivatives and Their Potential Use for Calibration-Free pH Sensing
Source: Sensors (Basel). 2024 Mar 6;24(5):1705. doi: 10.3390/s24051705 (PMC10934543; doi:10.3390/s24051705)
Supplement: Supplementary file 1 [file sensors-24-01705-s001.zip]

Archive with 1 entries (1 files):
- sensors-2866059-supplementary.pdf
